# Supplementary material for: Heterogeneous antimicrobial activity in broncho-alveolar aspirates from mechanically ventilated intensive care unit patients
Source: Virulence. 2019 Oct 29;10(1):879–91. doi: 10.1080/21505594.2019.1682797 (PMC6844299; doi:10.1080/21505594.2019.1682797)
Supplement: Supplemental Material [file kvir-10-01-1682797-s001.zip]

Archive with 3 entries (3 files):
- Seinen et al 2019_Figs S1-3_Tables S2-6 S8_revised.docx
- Seinen et al 2019_Table S1_virulence_revised.xlsx
- Seinen et al 2019_Table S7_virulence_revised.xlsx
