# Supplementary material for: Heterogeneous antimicrobial activity in broncho-alveolar aspirates from mechanically ventilated intensive care unit patients
Source: Virulence. 2019 Oct 29;10(1):879–91. doi: 10.1080/21505594.2019.1682797 (PMC6844299; doi:10.1080/21505594.2019.1682797)
Supplement: Supplemental Material [file kvir-10-01-1682797-s001.zip › Seinen et al 2019_Table S1_virulence_revised.xlsx]

## Sheet: Legend
				Table S1. Overview of antibiotics administered to patients in the study cohort during ICU admission.

## Sheet: Table S1
Patient	Antibiotics	Therapeutic dose	Frequency*	Days between last dose and first sputum sample*	Sample 1		Sample 2		Sample 3		Sample 4
					Inhibition (mm)	Cefotaxime (µg/ml)**	Inhibition (mm)	Cefotaxime (µg/ml)**	Inhibition (mm)	Cefotaxime (µg/ml)**	Inhibition (mm)	Cefotaxime (µg/ml)**
001	SDD	paste	12	0	16.39		28.38
	cefotaxime	1000mg - 4x a day	2	0
	cefuroxime	1500mg - 3x a day	4	1
	metronidazole	500mg - 3x a day	4	1
002					0		0		0		0
003	SDD	paste	15	0	0	0.111
	cefotaxime	1000mg - 4x a day	15	0
004	SDD	paste	ND	ND	0	0.008	0	0.014	0	0.044
	cefotaxime	1000mg - 4x a day	ND	ND
005	SDD	paste	4	1	0		0		11.22
	cefotaxime	1000mg - 4x a day	4	1
	ciprofloxacin	400mg - 2x a day	2	1
006	SDD	paste	4	0	21.8	0.019
	cefotaxime	1000mg - 4x a day	4	0
007	SDD	paste	6	0	15.61
	cefotaxime	1000mg - 4x a day	2	1
	sulfamethoxazole/trimethoprim (cotrimoxazole)	960mg - 2x a day	4	0
008	SDD	paste	92	23	28.26		30.84		33.03
	gentamicin	250mg - 1x a day	6	5
	rifampicin	450mg - 2x a day	50	5
009	SDD	paste	16	3	28.26	0.19	14.71	0.018	26.19
	cefotaxime	1000mg - 4x a day	16	3
010	SDD	paste	ND	ND	0	0.194	0	0.113
	cefotaxime	1000mg - 4x a day	ND	ND
011	SDD	paste	ND	ND	0	ND	0	0.021
	cefotaxime	1000mg - 4x a day	ND	ND
013	SDD	paste	32	0	0		14.45		0
	cefotaxime	1000mg - 4x a day	18	4
	cefazolin (kefzol)	2000mg - 1x a day	2	8
014	SDD	paste	3	0	33.42		21.93
	ceftriaxone	2000mg - 1x a day	3	0
	meropenem (meronem)	2000mg - 2x a day	3	0
015	SDD	paste	4	0	29.61	0.017	24.9	0.224
	cefotaxime	1000mg - 4x a day	4	0
018	SDD	paste	12	0	19.48
	cefotaxime	1000mg - 4x a day	12	0
	ciprofloxacin	400mg - 2x a day	6	0
019	SDD	paste	13	0	0	ND	31.87		26.97	0.01
	cefotaxime	1000mg - 4x a day	13	0
020	SDD	paste	7	0	0	0.012	0	0.026	0		13.93	ND
	cefotaxime	1000mg - 4x a day	8	0
021	SDD	paste	ND	ND	0		0
	ceftriaxone	2000mg - 2x a day	ND	ND
	ciprofloxacin	400mg - 2x a day	ND	ND
023	SDD	paste	68	0	0	0.09	0	ND	0
	cefotaxime	1000mg - 4x a day	16	13
024	SDD	paste	76	0	11.1		12.52		15.68		12.9
	cefotaxime	1000mg - 4x a day	16	15
	flucloxacillin	1000mg	1	0
026	SDD	paste	7	0	9.68	0.007	12.13		10.97
	cefotaxime	1000mg - 4x a day	7	0
027					0		11.22		0
028	SDD	paste	15	0	10.06	ND	0	ND
	cefotaxime	1000mg - 4x a day	12	0
032	SDD	paste	26	0	0	0.045	0		0	ND
	cefotaxime	1000mg - 4x a day	17	1
034					18.45		17.42
035	SDD	paste	7	0	29.42		0
	ceftriaxone	2000mg - 2x a day	4	0
036	SDD	paste	4	0	13.42	0.196
	cefotaxime	1000mg - 4x a day	4	0
037	ceftriaxone	2000mg - 2x a day	20	2	17.16		29.42
	linezolid	600mg - 2x a day	20	2
038	ceftazidime	2000mg - 3x a day	12	7	19.49
	flucloxacillin	2000mg	1	7
039	cefazolin	2000mg - 1x a day	2	7	0		14.32
040	SDD	paste	19	0	23.62		24.39		12.65
	cefotaxime	1000mg - 4x a day	9	4
	clindamycin	900mg - 3x a day	17	0
	sulfamethoxazole/trimethoprim (cotrimoxazole)	1920mg - 2x a day	4	6
042	SDD	paste	ND	ND	0	ND
	cefotaxime	1000mg - 4x a day	ND	ND
043	SDD	paste	8	0	11.23	0.017
	cefotaxime	1000mg - 4x a day	8	0
044	SDD	paste	ND	ND	0	ND
	cefotaxime	1000mg - 4x a day	ND	ND
045	SDD	paste	ND	ND	0	ND	0	ND	0	ND
	cefotaxime	1000mg - 4x a day	ND	ND
046	SDD	paste	20	0	21.87	0.1
	cefotaxime	1000mg - 4x a day	20	0
048	SDD	paste	7	0	30.46	0.063	22.84	0.024
	cefotaxime	1000mg - 4x a day	7	0
049	SDD	paste	4	0	20.39	0.34	0	0.015
	cefotaxime	1000mg - 4x a day	6	0
050	SDD	paste	ND	ND	0		0
	amoxicillin	2000mg - 6x a day	ND	ND
	ceftriaxone	2000mg - 2x a day	ND	ND
052	SDD	paste	ND	ND	0	0.089	0
	cefotaxime	1000mg - 4x a day	ND	ND
053	SDD	paste	12	0	15.87	0.06	18.45	0.045
	cefotaxime	1000mg - 4x a day	12	0
054	SDD	paste	12	0	0		9.29
	flucloxacillin	2000mg/24h	continuous	0
055	SDD	paste	ND	ND	0	0.023	0	0.041	0	0.027
	cefotaxime	1000mg - 4x a day	ND	ND
058	SDD	paste	ND	ND	0		0		0
059	SDD	paste	16	0	9.55		0
	cefotaxime	1000mg - 4x a day	16	0
	ciprofloxacin	400mg - 2x a day	2	0
060	SDD	paste	15	0	7.87		19.87
	piperacillin/tazobactam (tazocin)	4000/500mg - 3x a day	11	0
061	SDD	paste	12	0	22.58		30.63		29.42
	ceftriaxone	2000mg - 2x a day	5	0
	metronidazole	500mg - 3x a day	9	0
062					0
063					0		0
064	SDD	paste	16	0	9.46		11.53	ND	0	N.D	18.2	ND
	cefotaxime	1000mg - 4x a day	16	1
065					19.1		14.2		0		0
067					0		0
069					0
