# Supplementary material for: Heterogeneous antimicrobial activity in broncho-alveolar aspirates from mechanically ventilated intensive care unit patients
Source: Virulence. 2019 Oct 29;10(1):879–91. doi: 10.1080/21505594.2019.1682797 (PMC6844299; doi:10.1080/21505594.2019.1682797)
Supplement: Supplemental Material [file kvir-10-01-1682797-s001.zip › Seinen et al 2019_Table S7_virulence_revised.xlsx]

## Sheet: Legend
					Table S7. Table of microbial abundance in sputum samples.

## Sheet: Table S7
	Sputum samples
	004-3	008-1	008-3	009-1	009-2	014-1	014-2	015-1	015-2	019-1	019-3	027-2	027-3	034-1	034-2	038-1	039-1	039-2	040-1	040-3	048-1	048-2	054-2	060-1	060-2	061-1	061-2
Escherichia coli	0.0216882	0	2.19028	0.00412558	0.0207443	54.4427	84.4708	0.308523	0.0210252	0.0663306	1.32086	34.5553	32.5143	0	0.0132538	0.0173604	0.00809913	0.0280991	7.48768	5.33822	0.0657617	0.315479	0.309524	0	2.33372	0.437376	0.0169305
Streptococcus mitis	0.00433764	0	0.0684463	17.971	2.04124	5.31495	5.76443	12.7651	9.27631	0.331653	0	0.0109266	0.00921999	0.944865	0.0618511	3.62831	10.8771	17.4917	0.197044	0.285249	64.8175	42.2125	0.0833333	0.607246	0.0401376	28.8801	0.0423263
Haemophilus influenzae	0.0694023	0	0	0	0	0	0	0	0	0.676572	0.192625	0	0.00460999	80.4692	89.503	18.0808	1.51454	0.0983468	1.08374	0.0407498	0.0140918	0.0137165	6.34524	0.00407548	0	0	0
Streptococcus pneumoniae	0	0.1321	0.136893	56.9124	0.0663818	0.00406653	0.00445474	5.36059	5.41609	0.0397984	0.0275179	0	0	3.10839	2.69052	0.00434009	0.141735	0.416803	0	0.0407498	0.0422754	0	0	92.114	0.108945	0.0132538	0.00846525
Klebsiella pneumoniae	0.00433764	0.0660502	0	0	0	0	0	0.0385654	0.0168202	0	0	60.1235	62.1105	0	0	0	0	0	0	3.70823	0.00939452	0	0	0	0.0344037	0	0
Streptococcus thermophilus	8.01162	4.09511	7.04997	7.10013	4.45173	1.15083	0.0757306	0.115696	0.159791	3.2104	1.12823	0.0600962	0.2766	0.161057	0.0309256	1.31505	8.06269	21.0977	0.394089	0.651997	5.27972	5.22598	0.619048	0.232302	0.883028	16.9781	0.0507915
Gemella sanguinis	0	0	0.136893	8.3378	0.240634	0.0284657	0.0133642	3.27806	10.9751	0.0928628	0	0	0	0	0	0.338527	29.8656	28.0382	0	0.122249	5.58974	3.68287	0	0.12634	0	0	0.00846525
Prevotella melaninogenica	0.980307	0	0	0.0288791	17.3671	11.7279	1.10032	11.4539	2.31698	13.2661	0	0	0	0.139582	0.0309256	1.0937	0.222726	0.30909	0	0	4.24632	10.9938	0	0	0.0229358	0	0
Enterococcus hirae	0	0	0	0	0	0	0	0	0	0	0	0	0	0	0	0	0	0	0.197044	0	0	0	0.107143	0	0.00573394	0.238569	71.2097
Streptococcus sanguinis	0	0	0	0.148521	0.431482	0.0121996	0.00445474	34.246	32.9843	0.0663306	0	0	0	0.0644226	0.0220897	0.96784	0.00809913	0.0140495	0	0	0.018789	0.0137165	0	0.0244529	0	0.0662691	0
Rothia mucilaginosa	0.850178	0	0	0.115516	0.385844	0.00406653	0.0133642	7.63594	36.6553	0.145927	0	0	0	0.048317	0	1.24127	0.238924	1.45179	0	0	2.64926	0.418353	0	0.0285283	0	8.36315	0
Haemophilus parainfluenzae	0.00433764	0	0	0.0948884	0.0331909	0.0203326	0	0	0	0.23879	0	0	0	0.0161057	0	1.09804	30.0923	19.8286	0	0.0407498	0.0704589	0	0	0	3.4805	0.437376	0
Lysinibacillus xylanilyticus	0.0173506	5.68032	5.68104	0.0536326	0.0165954	0	0.0712758	0	0.0126151	0.0265322	24.4084	0	0	0.00536855	0.0132538	0.0651013	0.0242974	0.163911	7.19212	7.25346	0.018789	0	3.94048	0.00815096	0.0344037	0.0927767	0.0592568
Lactobacillus gasseri	10.7096	0	0	0.00412558	26.366	12.7323	1.9779	0.0771307	0.109331	0	0	0	0	0	0	0.0173604	0.0242974	0.00468318	0	0	0.00469726	0	0.22619	0	0.154817	0.27833	0.00846525
Burkholderia gladioli	0	0	0	0	0	0	0	0	0	0	0	0	0	0	0	0	0	0.00468318	0	0	0	0.00685824	49.131	0	0	0	0
Streptococcus anginosus	40.7652	0	0	1.23767	0.3651	0.00406653	0	0	0	0.198992	0	0	0	0.0161057	0.0751049	0.00868018	0.818012	0.533883	0	0	0.178496	0.514368	0	0	0.0458716	0.0795229	0
Methylobacterium populi	0.00867528	6.01057	2.19028	0.0288791	0.0207443	0	0.0400927	2.93097	0.0462554	0.610241	6.49422	0.0983392	0.26738	0.0966339	0.0574332	0	0.0485948	0.0561982	4.72906	16.8704	0.0610644	0.240038	2.14286	0	0.0114679	0.119284	0.0253958
Ochrobactrum pseudintermedium	0.0173506	0.396301	0.752909	0.0123767	0.00414886	0.00813306	0.0490021	4.24219	0.0210252	0.557177	4.87067	0.202142	0.11525	0.0805283	0.0441794	0.0651013	0	0.00468318	16.8473	4.68623	0.854902	2.03004	5.69048	0.00407548	0.0344037	0.0927767	0.067722
Streptococcus agalactiae	0	0	0	0	0	0	0	0	0	0	0	0	0	0	0	0	0	0	0.0985222	0	0	0	0	0	34.6961	3.24718	0.00846525
Erythrobacter aquimaris	0.0347011	9.64333	8.89802	0.00825117	0.00829772	0.00406653	0.0267284	3.50945	0.00420504	0.530645	2.11888	0.109266	0.0875899	0.171794	0.0309256	0.0173604	0.0121487	0.0374655	7.58621	2.44499	0.0657617	1.03559	1.28571	0	0.0630734	0.1723	0.033861
Staphylococcus epidermidis	1.95628	1.38705	2.6694	0.0701349	0.00829772	0.557114	0.51675	0.385654	0.00420504	0.106129	0	0.038243	0.03688	0.0107371	0.0574332	0.0781216	0.0364461	0.0140495	0.0985222	0.0814996	0.00469726	0.0891571	0.0119048	0.00407548	14.4209	14.5394	0.474054
Abiotrophia defectiva	0	0.0660502	0	0.0371302	0.0124466	0	0	0	0	0	0	0	0	0	0.00441794	35.8839	0.00404957	0	0	0	0	0	0	0	0	0	0
Peptoclostridium difficile	0	0.0660502	0	0	0	0	0	0	0	0	0.0275179	0	0	0.00536855	0	0	0	0	0	0	0	0	0	0	28.2339	2.79655	0.00846525
Paracoccus chinensis	0.0433764	7.13342	6.63929	0.0660093	0.00829772	0.00406653	0.0668211	0.887003	0	0.517379	5.6962	0.038243	0.02305	0.128845	0.0618511	0.0651013	0.0242974	0.0796141	3.5468	3.66748	0.131523	0.226322	1.7619	0	0.0286697	0.185553	0.0761873
Enterococcus faecalis	0	0	0.0684463	0.00412558	0	0	0	0	0	0	0	0	0	0	0	0	0	0	0	0	0	0	0.0119048	0.00407548	2.22477	3.19417	22.9662
Afipia genosp.	0	10.8322	11.0198	0	0.00829772	0	0.0311832	0.115696	0	0.543911	0.577876	0.0109266	0.03688	0	0.0265076	0.00434009	0	0	0	1.14099	0	0.829847	0.583333	0	0.0286697	0.0397614	0
Brevundimonas vesicularis	0.0173506	13.0779	0.54757	0.0123767	0	0.00406653	0.0757306	1.15696	0.00420504	0.0663306	2.77931	0.0109266	0.0645399	0.0697912	0.0265076	0	0	0.0796141	3.34975	1.50774	0.018789	0.0754406	1.08333	0	0.00573394	0.0530152	0.0253958
Lactobacillus fermentum	0	0.0660502	0	0.0783861	20.6281	0.0284657	0	0	0	0	0	0	0	0	0	0	0.00404957	0.145179	0	0	0.0751562	0.0891571	0	0	0	1.64347	0
Streptococcus constellatus	3.23588	0	0	0	0	3.09463	0.129187	0	0	14.1019	0.110072	0	0	0.0161057	0	0.0173604	0.0202478	0.0608814	0	0	0.183193	1.22762	0	0	0.0172018	0.410868	0
Sphingomonas mucosissima	0.00433764	1.38705	9.71937	0.00412558	0.0165954	0	0.00445474	1.19553	0.0126151	0.0795967	2.53165	0.0273164	0.13369	0.048317	0	0.00868018	0.00809913	0.0468318	4.82759	1.42624	0.00469726	0.15774	0.845238	0	0	0.0530152	0
Others	33.2437	39.9604	42.2313	7.66946	27.4987	10.8576	5.56397	10.297	1.96375	64.5264	47.716	4.71482	4.31956	14.3985	7.24983	35.9837	17.9436	9.99391	42.3645	50.6927	15.5949	30.6015	25.8214	6.84273	13.0906	17.5878	4.90985
Top-30 + others	100	100	100	100	100	100	100	100	100	100	100	100	100	100	100	100	100	100	100	100	100	100	100	100	100	100	100
